# Supplementary material for: Relationships of global longitudinal strain with s`, long-axis systolic excursion, left ventricular length and heart rate
Source: PLoS One. 2020 Jul 23;15(7):e0235791. doi: 10.1371/journal.pone.0235791 (PMC7377912; doi:10.1371/journal.pone.0235791)
Supplement: S1 File — (XLSX) [file pone.0235791.s001.xlsx]

## Sheet: Data
			SEX (M=1)	HYPERTENSION (Y=1)	NIDDM (Y=2)	Indication	AGE (years)	Height (m)	Weight (kg)	BSA (m2)	BMI (kg/m2)	Systolic BP	Diastolic BP	LAVI (mL/m2)	Septs` RP (cm/s)	Setp e` RP (cm/s)	SeptSInt RP (cm)	Sept HR (bpm)		Lat s` RP (cm/s)	Lat e` RP (cm/s)	Lat Sint RP (cm)	LATERAL HR (bpm)		e` Ave RP (cm/s)	s` Ave RP (cm/s)	S Int Ave RP (cm)		LVEDL (cm)	EDVol4Ch (mL)	EDL4Ch (cm)	ESVol4Ch (mL)	ESL4Ch (cm)	EDVol2Ch (mL)	EDL2Ch (cm)	ESVol2Ch (mL)	ESL2Ch (cm)	LVEDV (mL)	LVEDVi(mL/m2)	EF (%)	LVEDD	LVEDDi	E	A	A if EA fusion	A2	EA2	DT	RR (sec)
			0	1	0	SOB	75	1.59	74	1.81	29.3	160	80	32	6.5	6.5	1.3	76		7.4	6.3	1	76		6.4	6.95	1.15		7.4	105.0	7.4	41.0	6.4	86.0	7.4 (cm)	32.0	6.6	95.5	52.7624	61.4	5.2	2.87293	67	109	26.7	82.3	0.814095	210	0.74
			1	0	2		75.8	1.66	75	1.83	27.2	115	80	52	4.7	4.3	1.1	61		5.8	5.6	1.2	61		4.95	5.25	1.15		9.6	151.8	9.6	58.3	8.1	138.1	9.6	52.1	7.8	144.95	79.2077	58.2	5	2.73224	54.7	76.3		76.3	0.716907	210	1
			0	1	0	CP	72	1.47	56	1.48	25.9	120	75	28	6	3.9	0.95	74		7	5.6	1.3	73		4.75	6.5	1.125		7.2	75.7	7.2	24.2	5.8	63.2	7.0	24.7	5.9	69.45	46.9257	64.6	4.3	2.90541	52.2	78		78	0.669231	200	0.81
			0	0	0	CP	72.4	1.64	80	1.87	29.7	130	85	33	5	6.4	1	73		5.7	4.7	1.1	72		5.55	5.35	1.05		8.2	130.0	8.2	57.3	6.7	106.3	8.1	48.6	6.7	118.15	63.1818	55.5	5.1	2.72727	42.4	62	11.7	50.3	0.842942	250	0.86
			1	1	0	CP	56.1	1.71	121	2.29	41.4	140	70	29	9.1	6.9	1.6	75		9.9	8	1.6	75		7.45	9.5	1.6		10.3	186.9	10.3	82.1	8.7	192.0	10.1	72.3	8.8	189.45	82.7293	60.1	5.4	2.35808	88.4	57.9	10	47.9	1.84551	200	0.83
			1	1	0	CP	69.9	1.75	82	1.98	26.8	145	80	32	6.11	5.1	0.7	80		5.7	4	1.1	79		4.55	5.905	0.9		9.6	106.1	9.3	31.6	7.8	139.0	9.6	68.4	8.2	122.55	61.8939	61.4	4.5	2.27273	36.8	71.8	23.9	47.9	0.768267	250	0.77
			1	0	0	CP	50.7	1.6	72	1.75	28.1	150	90	30	7.2	6.7	1.3	70		7.3	6.5	1.3	68		6.6	7.25	1.3		9	102.2	8.2	29.2	7.1	87.1	9	19.4	7.0	94.65	54.0857	76.3	4.7	2.68571	59.5	63.8		63.8	0.932602	210	0.87
			1	0	0	CP	49.5	1.59	64	1.66	25.3	115	80	18	6.8	5.7	0.9	97		7.7	3.9	0.9	91		4.8	7.25	0.9		7.8	65.1	7.8	37.0	7.1	57.1	7.7	21.3	7.1	61.1	36.8072	54.3	4.3	2.59036	39.9	57.7	21.5	36.2	1.10221	190	0.62
			0	1	0	CP	61.1	1.67	92	2.01	33	115	85	30	7.3	5.5	1	78		8.4	6.9	1.1	78		6.2	7.85	1.05		8.8	120.4	8.8	63.0	7.4	116.0	8.5	40.5	7.7	118.2	58.806	57.5	4.6	2.28856	41.1	62.6	25.2	37.4	1.09893	410	0.78
			0	1	2		71.5	1.48	62.5	1.56	28.5	110	70	26	7.2	3.9	1.1	89		7.6	5	1	90		4.45	7.4	1.05		7.9	89.1	7.9	39.0	6.8	80.4	7.9	30.9	6.0	84.75	54.3269	56.5	4.4	2.82051	51.2	104	30.2	73.8	0.693767	200	0.67
			0	1	0	SOB	66.9	1.55	70	1.69	29.1	120	80	37	5.1	4.1	1	67		4.5	5.9	1	67		5	4.8	1		7.6	84.7	7.6	41.1	6.4	93.2	7.6	31.9	6.7	88.95	52.6331	61	5	2.95858	54.6	67.5	9.8	57.7	0.946274	220	0.89
			0	1	2		78.2	1.65	70	1.77	25.7	120	70	20	6	5.9	0.95	88		6.7	4.6	1.1	87		5.25	6.35	1.025		7.1	77.5	7.1	27.9	6.0	74.8	7.1	26.4	6.2	76.15	43.0226	63.7	4.7	2.65537	53.2	62.1	10	52.1	1.02111	210	0.82
			1	1	0	CP	70.1	1.85	119	2.41	34.8	150	85	33	6.4	3.9	1	81		6	6.6	1.2	80		5.25	6.2	1.1		8.5	150.4	9.4	73.4	7.5	103.4	8.5	32.1	7.1	126.9	52.6556	62	5.5	2.28216	53.4	79.2	20.9	58.3	0.915952	220	0.73
			0	1	0	SOB	78.4	1.54	77	1.75	32.5	150	105	26	8.2	5.7	1.1	87		7.4	5.8	0.64	87		5.75	7.8	0.87		7.1	60.6	6.9	29.5	6.0	82.0	7.1	26.5	5.9	71.3	40.7429	60.4	3.7	2.11429	58.9	86.6	16	70.6	0.834278	200	0.69
			0	1	0	SOB	73.6	1.44	49	1.38	23.6	140	80	32	6.2	4.5	0.75	73		7.8	4.8	0.85	73		4.65	7	0.8		7	53.3	7.0	24.5	5.8	58.2	6.9	15.2	5.7	55.75	40.3986	65.3	4	2.89855	39.3	61.4	10.4	51	0.770588	260	0.79
			0	0	0	CP	59.1	1.51	62	1.58	27.2	120	75	31	5.8	5.8	1.2	70		7.2	6.7	1.2	69		6.25	6.5	1.2		8.8	87.4	8.5	24.6	6.8	81.0	8.8	32.9	7.2	84.2	53.2911	66.3	4.2	2.65823	59	64.9	7.46	57.44	1.02716	200	0.91
			1	1	0	CP	49.3	1.69	71	1.81	24.9	140	100	35	4.6	4.1	0.84	63		5.5	4.1	0.92	62		4.1	5.05	0.88		8.5	108.9	7.9	53.7	6.8	103.6	8.5	41.0	6.8	106.25	58.7017	56.6	5	2.76243	44.7	61.6		61.6	0.725649	200	0.96
			1	0	0		61.9	1.75	93	2.09	30.4	130	80	44	6.7	4.1	1.3	58		7	5.7	1.2	58		4.9	6.85	1.25		9.6	141.5	9.2	80.6	8.3	150.0	9.6	56.9	8.5	145.75	69.7368	53.3	5.6	2.67943	39.3	44.2		44.2	0.88914	230	1.1
			0	0	0	CP	59.5	1.53	60	1.57	25.6	120	80	28	7.8	4.3	1.2	76		9	6.1	1.4	73		5.2	8.4	1.3		7.9	81.6	7.6	28.8	6.0	73.9	7.9	29.0	6.5	77.75	49.5223	61.1	4.5	2.86624	44.7	56.8		56.8	0.786972	190	0.8
			0	1	2		58.1	1.64	83	1.9	30.9	160	90	23	7.9	6	1.1	84		7.6	6.3	1.3	85		6.15	7.75	1.2		8.5	104.9	8.5	40.8	7.1	90.1	8.4	39.8	7.5	97.5	51.3158	57.4	4.5	2.36842	42.1	61		61	0.690164	240	0.8
			1	1	0	CP	62	1.75	66	1.8	21.6	100	70	60	6.6	5.9	1.2	55		7.7	6.9	1.5	58		6.4	7.15	1.35		10.1	145.4	9.4	48.0	8.1	147.3	10.1	50.6	8.5	146.35	81.3056	66.3	5.4	3	37.4	50.3		50.3	0.743539	280	1.1
			1	1	0	CP	53.3	1.59	89	1.91	35.2	140	90	36	7	4.5	1.2	68		5.2	5.1	0.86	67		4.8	6.1	1.03		8.7	151.5	8.4	84.6	7.2	140.2	8.7	47.4	6.9	145.85	76.3613	56.1	5.8	3.03665	53.2	60		60	0.886667	200	0.91
			0	1	0	CP	72.6	1.65	69	1.76	25.3	140	90	27	5.6	4.6	1	69		7.9	6	1.4	69		5.3	6.75	1.2		9	93.8	9.0	43.1	7.5	96.6	8.5	26.6	7.3	95.2	54.0909	66	4.7	2.67045	64	82.6		82.6	0.774818	240	0.86
			0	0	2		72.8	1.44	67	1.57	32.3	150	90	47	4.6	5.2	0.98	74		5	5.7	1.1	74		5.45	4.8	1.04		7.8	86.2	7.8	28.2	6.7	89.1	7.6	42.0	6.9	87.65	55.828	60.7	4.6	2.92994	113	126	24.4	101.6	1.1122	210	0.83
			0	1	0	CP	59.9	1.72	91	2.04	30.8	140	80	27	5	5	0.8	84		7.1	5.6	1.05	85		5.3	6.05	0.925		8.4	101.1	8.4	48.3	6.8	81.3	7.7	29.1	6.7	91.2	44.7059	59.8	4.9	2.40196	44.8	57.1	12.3	44.8	1	190	0.73
			1	1	0	CP	70.8	1.79	85	2.04	26.5	115	75	30	7.3	6.7	1.1	71		7.1	6.6	0.9	70		6.65	7.2	1		8.9	130.2	8.9	50.6	7.3	128.8	8.8	50.0	7.5	129.5	63.4804	60.7	5.4	2.64706	57	68.4	14.9	53.5	1.06542	230	0.85
			1	1	2		61.4	1.75	78	1.94	25.5	115	55	37	6.8	4.6	1.3	83		7.3	4	1.1	85		4.3	7.05	1.2		8.2	106.0	8.2	41.3	6.9	92.9	8.2	28.3	6.3	99.45	51.2629	64.1	4.9	2.52577	45.4	62.6	15.4	47.2	0.961864	230	0.76
			0	1	0	CP	61.7	1.54	80	1.78	33.7	140	75	25	5.8	3	0.95	75		7.8	5.4	1.3	74		4.2	6.8	1.125		7.6	82.9	7.6	36.2	6.6	67.2	7.4	30.1	6.1	75.05	42.1629	54.5	4.7	2.64045	42.5	80.2	13.1	67.1	0.633383	260	0.82
			1	1	0	CP	62.4	1.86	120	2.43	34.7	140	80	28	7.6	5.4	1.4	64.5		8.3	6.9	1.5	65.9		6.15	7.95	1.45		9.4	147.8	9.2	84.2	7.9	125.2	9.4	43.1	7.7	136.5	56.1728	55.9	5.6	2.30453	55.9	81.1		81.1	0.689273	270	0.87
			0	1	2		51	1.54	70	1.68	29.5	150	80	36	5.2	4.7	1.1	74		7.4	6.3	1.3	74		5.5	6.3	1.2		7.9	90.2	7.4	41.8	6.5	108.8	7.9	33.4	6.6	99.5	59.2262	62	4.2	2.5	92.7	103	13.5	89.5	1.03575	230	0.82
			0	0	0	CP	76.1	1.6	77	1.8	30.1	130	80	33	5.6	4.5	0.76	75		7	3.4	0.95	76		3.95	6.3	0.855		8.1	65.8	8.1	28.4	7.1	65.0	8.1	31.0	7.1	65.4	36.3333	54.7	4.1	2.27778	43.8	82.6	11	71.6	0.611732	270	0.77
			0	1	2		66.1	1.56	85	1.85	34.9	130	70	28	3.8	3.6	0.91	76		5.9	4.6	1.3	74		4.1	4.85	1.105		8.4	103.8	8.4	43.1	6.9	99.1	8.1	42.8	7.4	101.45	54.8378	57.8	4.7	2.54054	48.2	91.2	28.9	62.3	0.773676	250	0.8
			0	1	0	CP	69.2	1.56	63	1.63	25.9	155	95	34	5.8	4.7	1.1	76		4.8	5.3	1.2	79		5	5.3	1.15		8.3	70.2	8.3	31.5	7.0	63.5	8.2	22.8	6.9	66.85	41.0123	59.7	4.1	2.51534	59.7	70.2	22.4	47.8	1.24895	130	0.8
			1	0	0	CP	73.2	1.61	59	1.62	22.8	160	80	33	7.7	4.9	1.2	71		11	6.9	1.7	68		5.9	9.35	1.45		8.4	70.8	7.8	22.7	6.3	85.3	8.4	20.7	6.7	78.05	48.179	72.5	4.1	2.53086	61.5	82.6		82.6	0.744552	260	0.85
			1	1	0	CP	62.5	1.63	71	1.77	26.7	135	75	25	8.7	5.5	1.2	84		10.5	5.5	1.5	84		5.5	9.6	1.35		9.1	91.7	9.1	23.9	7.5	98.5	9	41.2	7.4	95.1	53.7288	66.4	4	2.25989	41	78	25	53	0.773585	240	0.72
			0	1	0	SOB	79.5	1.55	78	1.77	32.5	120	75	29	5.8	5.9	1.3	71		7.7	5.9	1.3	70		5.9	6.75	1.3		7.8	68.3	7.8	21.6	6.2	52.0	7.1	20.5	6.0	60.15	33.9831	65.4	4	2.25989	112	125	52.8	72.2	1.55125	160	0.63
			0	0	0	SOB	73.5	1.57	65	1.66	26.4	150	70	39	6.5	6.9	1.55	58		6.7	6.6	1.7	58		6.75	6.6	1.625		8.2	63.3	8.2	14.2	6.3	68.3	7.9	21.7	6.4	65.8	39.6386	73.9	3.8	2.28916	84.2	96	22.7	73.3	1.1487	240	0.87
			1	1	0	CP	70.6	1.68	79	1.89	28	180	90	33	6.7	3.7	1.2	74		8.7	5.6	1.7	71		4.65	7.7	1.45		9.2	94.3	9.1	47.7	7.8	101.9	9.2	34.7	8.0	98.1	51.9048	58	4	2.1164	60.2	88.4	17.2	71.2	0.845506	250	0.85
			0	0	0	CP	64.8	1.46	53	1.44	24.9	140	90	24	6.6	4.4	1.1	83		7.9	5.2	1.4	80		4.8	7.25	1.25		7.7	60.3	7.7	27.5	6.1	56.6	7.5	22.5	7.0	58.45	40.5903	55.2	4.1	2.84722	58.9	82.1	12.1	70	0.841429	190	0.74
			0	1	2		68	1.52	61	1.57	26.4	130	70	30	5.4	4.1	1.1	61		6.8	6.5	1.5	61		5.3	6.1	1.3		7.5	61.7	7.5	20.5	5.8	74.1	7.5	32.1	6.0	67.9	43.2484	61.5	3.9	2.48408	92.7	117	13.5	103.5	0.895652	250	1
			1	1	0	CP	67.8	1.67	72	1.81	25.8	90	50	35	4.4	4.5	1	54		8.4	5.2	1.6	53		4.85	6.4	1.3		9	112.7	9.0	49.5	7.8	95.3	8.5	43.4	7.5	104	57.4586	56.6	4.8	2.65193	48.4	58.9		58.9	0.821732	210	1.1
			1	0	2		59.6	1.77	82	1.99	26.2	140	80	33	7.2	3.7	1.6	59		8.1	7.3	1.7	62		5.5	7.65	1.65		9	132.8	8.9	39.4	7.4	89.9	9	30.0	7.4	111.35	55.9548	68.3	5.2	2.61307	49.8	81.4		81.4	0.611794	200	0.95
			0	1	0	CP	71.3	1.62	90	1.94	34.3	160	100	43	5.4	4.4	1.3	58		6.1	6.2	1.5	59		5.3	5.75	1.4		9.1	130.1	9.1	72.3	8.0	109.2	8.5	46.4	7.8	119.65	61.6753	52	5.1	2.62887	48.4	71.6	14	57.6	0.840278	300	1
			1	1	2		52.5	1.9	114	2.41	31.6	150	80	32	5.6	3	1	82		6	5.4	0.98	81		4.2	5.8	0.99		10.2	204.0	10.1	85.8	8.9	181.6	10.2	83.9	8.3	192.8	80	54.3	6.4	2.6556	54	84.9	35.8	49.1	1.0998	260	0.72
			1	0	2		68	1.67	63	1.71	22.6	110	80	26	8.1	4	1.2	82		7.9	3.4	1.1	82		3.7	8	1.15		8.2	107.7	8.2	39.3	6.3	74.5	7.9	20.4	6.5	91.1	53.2749	69.2	5	2.92398	52.6	78.6	25.3	53.3	0.986867	180	0.68
			1	0	0	CP	55	1.84	100	2.23	29.5	140	85	31	7.6	6.9	1.5	66		6.7	5.7	0.87	70		6.3	7.15	1.185		9.5	164.4	9.5	58.9	6.8	163.3	9.4	46.9	7.1	163.85	73.4753	67.5	5.4	2.42152	60.1	57.9		57.9	1.038	190	0.92
			0	0	2		66.1	1.61	92	1.95	35.5	130	70	24	6.6	7	1.4	80		6.8	5.8	1.4	78		6.4	6.7	1.4		8	108.2	7.9	34.5	6.8	112.6	8	38.4	6.0	110.4	56.6154	65.3	5.2	2.66667	49.7	76.7		76.7	0.647979	240	0.77
			0	1	0	CP	73.8	1.56	60	1.59	24.7	120	80	23	6.5	3.5	0.89	92		9.1	7	1.3	88		5.25	7.8	1.095		7.5	78.8	7.5	24.7	6.0	66.1	7.3	26.2	6.0	72.45	45.566	65	4.3	2.7044	46.1	101	36.2	64.8	0.71142		0.6
			0	1	0	CP	66.7	1.59	80	1.82	31.6	150	100	44	7.2	4.1	1.2	76		9.1	6.8	1.5	75		5.45	8.15	1.35		8.4	66.8	8.4	24.1	7.0	88.8	7.9	24.7	6.6	77.8	42.7473	68.8	4.1	2.25275	47.4	80.5	12.1	68.4	0.692982	240	0.83
			0	1	0	CP	71.5	1.58	58	1.58	23.2	140	80	31	4.8	3.7	1.1	60		4.6	6.5	1.3	60		5.1	4.7	1.2		7.2	70.8	6.7	26.1	6.3	78.9	7.2	17.0	6.0	74.85	47.3734	73.2	4.2	2.65823	65.7	90.1		90.1	0.72919	240	0.99
			0	1	0	CP	63.2	1.55	78	1.44	32.5	135	80	32	4.7	4.2	0.82	82		6.6	5.6	1.1	82		4.9	5.65	0.96		8.3	109.3	8.3	44.2	7.1	88.2	8.3	35.2	7.3	98.75	68.5764	59.2	5	3.47222	53.2	75.3		75.3	0.706507	190	0.8
			0	1	2		66	1.51	90	1.85	39.5	160	80	27	5.4	5.6	1.1	67		6.5	5.4	1.2	66		5.5	5.95	1.15		8.3	95.3	8.1	42.9	7.0	94.9	8,3	37.0	7.1	95.1	51.4054	61	4.5	2.43243	54.4	72.3	11.1	61.2	0.888889	300	0.9
			0	1	2		66.7	1.47	64	1.57	29.6	125	75	36	4.2	3	0.82	68		6.4	3.6	0.84	69		3.3	5.3	0.83		8.6	87.8	8.4	39.2	7.1	93.4	8.6	29.2	7.0	90.6	57.707	63.6	4.3	2.73885	41.4	70.2	12.6	57.6	0.71875	270	0.89
			1	1	2		77.7	1.69	81	1.92	28.4	115	60	35	8.5	4.1	1.4	60		8	8.3	1.6	60		6.2	8.25	1.5		10.1	118.9	9.6	45.8	8.0	133.1	10.1	36.2	7.0	126	65.625	66.4	4.8	2.5	41.9	67.6	11.1	56.5	0.741593	280	0.98
			1	1	2		57.2	1.7	79	1.91	27.3	125	90	36	7.2	3.9	1.3	58		7	4	1.4	60		3.95	7.1	1.35		8.9	136.2	8.7	57.7	7.6	105.6	8.9	32.6	7.5	120.9	63.2984	62.8	5.6	2.93194	62.1	87.9		87.9	0.706485	260	1
			0	1	0	CP	50.7	1.56	80	1.8	32.9	160	80	37	7.2	4.2	1.3	73		8.2	5.6	1.1	70		4.9	7.7	1.2		8.7	109.3	8.7	45.6	7.0	72.7	8.3	35.4	6.8	91	50.5556	56.1	4.8	2.66667	59.6	68.1		68.1	0.875184	170	0.88
			1	0	0	CP	76.8	1.71	77	1.89	26.3	130	80	23	4.8	2.2	0.7	81		5.3	3	0.65	85		2.6	5.05	0.675		8.3	89.4	8.3	44.0	7.3	67.9	8	26.9	7.0	78.65	41.6138	55.5	4.6	2.43386	49.7	78.3	17.7	60.6	0.820132	240	0.72
			0	1	0	CP	61.3	1.56	69	1.69	28.4	140	85	44	5.5	2.5	0.95	73		10.5	7.9	1.6	78		5.2	8	1.275		8.7	99.0	8.5	42.9	7.1	82.2	8.7	41.5	7.9	90.6	53.6095	50.7	4.8	2.84024	26	61.8	16.1	45.7	0.568928	330	0.83
			0	1	0	CP	53.2	1.57	84	1.85	34.1	130	80	28	6.1	4.2	1.1	68		8.1	7.8	1.5	71		6	7.1	1.3		8	88.1	8.0	22.8	6.8	102.6	7.9	31.7	6.6	95.35	51.5405	72.5	4.6	2.48649	58.1	55.6	15.2	40.4	1.43812	200	0.82
			1	1	0	CP	68.8	1.75	75	1.9	24.5	125	80	36	7	5.9	1.3	60		7.6	6.8	1.4	59		6.35	7.3	1.35		8.9	121.1	8.7	51.2	7.0	142.4	8.9	37.8	6.5	131.75	69.3421	65.3	5.2	2.73684	85.6	108		108	0.792593	220	1
			0	1	2		54.4	1.55	67	1.66	27.9	120	54	36	5	5	1	72		10.1	7	1.7	71		6	7.55	1.35		8.8	93.6	8.6	25.5	6.9	99.6	8.8	29.9	7.7	96.6	58.1928	71.1	4.2	2.53012	66.7	79.3	31.6	47.7	1.39832	250	0.81
			0	0	0	CP	52.1	1.63	78	1.84	29.4	145	90	23	6.6	5.5	0.92	66		8.9	7	1.3	67		6.25	7.75	1.11		8.3	99.9	8.3	43.4	6.4	86.6	8	26.1	6.0	93.25	50.6793	64.5	4.8	2.6087	56.6	69.3	9.21	60.09	0.94192	330	0.94
			0	0	0	CP	54.5	1.46	66	1.58	31	150	70	32	5.7	4.5	1.2	62		5.4	5.3	0.88	62		4.9	5.55	1.04		8.4	72.4	8.4	31.2	6.8	64.3	8.1	14.8	6.8	68.35	43.2595	69.6	4.1	2.59494	72.4	81.4		81.4	0.889435	210	1
			0	1	2		74.3	1.69	85	1.96	29.8	140	70	40	6.2	4.5	0.96	83		9.2	6.3	1.4	82		5.4	7.7	1.18		8.3	119.3	7.8	53.4	6.7	91.8	8.3	35.3	6.4	105.55	53.852	61.4	4.7	2.39796	61.6	95.3	32.1	63.2	0.974684	280	0.7
			0	1	0	CP	72.7	1.6	68	1.71	26.6	135	70	33	6	3.6	1.1	64		6.5	6.4	1.4	63		5	6.25	1.25		8	95.5	8.0	40.0	6.6	73.4	7.9	28.9	6.3	84.45	49.386	59.3	4.9	2.8655	61.8	82.8		82.8	0.746377	220	0.96
			0	0	0	CP	65.2	1.66	70	1.78	25.4	130	70	27	4.6	5.3	0.92	80		5.4	6.8	1.1	79		6.05	5	1.01		9.3	115.0	9.3	49.6	7.8	113.5	8.9	52.8	7.7	114.25	64.1854	55.9	4.7	2.64045	78.6	82.8	19.6	63.2	1.24367	180	0.75
			0	0	0	CP	60.9	1.66	75	1.83	27.2	120	80	31	7	3.2	0.96	77		6	6.1	1	75		4.65	6.5	0.98		8.5	127.0	8.5	57.1	7.3	119.4	8.2	53.6	6.6	123.2	67.3224	53.9	5.4	2.95082	46.3	51.1		51.1	0.906067	210	0.82
			0	1	0	SOB	68.7	1.68	85	1.95	30.1	150	80	22	5.8	3.2	1	86		5.5	5.1	1	86		4.15	5.65	1		8.7	116.3	8.7	50.7	7.2	89.0	8.3	36.8	7.2	102.65	52.641	59	4.6	2.35897	51.2	78.6	26	52.6	0.973384	210	0.68
			0	1	0	CP	80	1.73	95	2.09	31.7	180	85	37	5.8	3.8	1.1	77		6.6	6.3	1	79		5.05	6.2	1.05		8.3	94.2	8.2	33.7	6.5	98.9	8.3	47.4	7.5	96.55	46.1962	55.3	4.5	2.15311	85.6	105	45.6	59.4	1.44108	210	0.77
			0	0	0	CP	57.9	1.51	58	1.53	25.4	145	85	26	7.2	6	1.5	73		6.6	6.2	1.2	75		6.1	6.9	1.35		7.7	87.4	7.7	42.3	6.1	86.2	7.6	36.8	6.4	86.8	56.732	57.3	4.7	3.0719	86.8	87.6		87.6	0.990868	160	0.82
			0	1	0	CP	74.1	1.54	70	1.68	29.5	150	80	44	7	4	1.3	69		7.8	5.6	1.5	67		4.8	7.4	1.4		7.8	103.8	7.8	31.8	6.2	80.3	7.6	25.2	5.9	92.05	54.7917	69	4.8	2.85714	64	97.7	13.5	84.2	0.760095	210	0.88
			0	1	0	CP	60	1.47	80	1.72	37	180	105	38	6.6	6	1.6	75		8.8	7	1.8	75		6.5	7.7	1.7		8	87.9	8.0	35.0	6.7	83.7	7.8	29.6	6.4	85.8	49.8837	62.1	4.3	2.5	77.3	118	25.2	92.8	0.832974	200	0.79
			0	1	2		76.9	1.57	95	1.95	38.5	150	90	34	6.5	3.1	1.3	69		6.3	2.9	1.1	69		3	6.4	1.2		8.3	88.1	8.2	32.2	6.6	91.9	8.3	37.8	6.7	90	46.1538	60.9	4.5	2.30769	71.2	127	31.6	95.4	0.746331	290	0.88
			0	1	0	CP	58.9	1.52	72	1.69	31.2	140	90	32	6.2	6.3	1.3	70		7	6	1.1	70		6.15	6.6	1.2		8.4	71.3	8.1	33.0	7.1	60.4	8.4	27.8	7.5	65.85	38.9645	53.5	4	2.36686	66	76.5		76.5	0.862745	230	0.85
			0	1	0	CP	69.1	1.57	65	1.66	26.4	150	80	30	7.9	5.9	1.6	70		6.3	6.2	1.3	68		6.05	7.1	1.45		8.4	89.0	8.4	34.8	6.9	74.8	8.3	21.9	6.9	81.9	49.3373	66.4	4.6	2.77108	65.8	91.2	7.89	83.31	0.789821	220	0.84
			1	1	2		61.2	1.63	70	1.76	26.3	120	80	39	5.7	4.2	1	67		5.1	6.3	1.4	67		5.25	5.4	1.2		9	92.1	8.7	34.3	7.2	80.1	9	30.0	7.6	86.1	48.9205	62.7	4.3	2.44318	51.4	78.3	9.5	68.8	0.747093	180	0.82
			0	1	0	CP	73.9	1.6	65	1.68	25.4	170	90	40	5	4.8	0.9	60		5.3	5	1.2	59		4.9	5.15	1.05		8.5	76.9	8.3	25.5	6.1	114.6	8.5	34.1	6.9	95.75	56.994	67	4.5	2.67857	51.6	69.8		69.8	0.739255	200	0.98
			0	1	2		72.6	1.61	60	1.63	23.1	130	80	28	7.8	3	1.1	66		7.5	7	1.3	66		5	7.65	1.2		7.2	55.9	7.0	12.6	5.8	33.9	7.2	12.0	6.0	44.9	27.546	71.9	3.6	2.20859	43	72.4		72.4	0.593923	230	0.9
			0	1	0	CP	71.3	1.59	72	1.74	28.5	130	70	32	6.6	4.8	1.2	78		6.8	5.7	1.4	77		5.25	6.7	1.3		7.9	83.9	7.9	31.9	6.4	78.2	7.5	41.3	6.6	81.05	46.5805	56	4.3	2.47126	63.3	94.2	23.7	70.5	0.897872	260	0.79
			1	1	0	CP	78	1.65	70	1.77	25.7	130	80	37	6.2	4.3	1.1	75		6.2	6.6	1.1	76		5.45	6.2	1.1		9.4	145.9	9.2	57.1	8.6	124.1	9.4	52.1	8.4	135	76.2712	59.4	5.2	2.93785	47	75.8	16.1	59.7	0.78727	320	0.79
			1	0	0	CP	66.9	1.83	99	2.21	29.6	140	70	31	7.3	4.9	1.5	65		9.6	6.3	1.6	62		5.6	8.45	1.55		9.9	147.0	9.8	61.3	8.4	139.4	9.9	67.7	8.5	143.2	64.7964	54.5	5.1	2.30769	44.7	71.5		71.5	0.625175	220	0.98
			0	1	0	SOB	77.8	1.59	88	1.9	34.8	145	105	37	7.4	3.4	0.8	86		8.1	5	1	86		4.2	7.75	0.9		8.8	94.6	8.8	48.2	7.9	94.8	8.3	43.3	7.2	94.7	49.8421	51.6	5.1	2.68421	100	109		109	0.917431	270	0.69
			0	1	2	SOB	76.3	1.63	64	1.69	24.1	110	80	34	4.6	4.4	1.1	66		4.4	4.9	1.1	68		4.65	4.5	1.1		8.3	71.9	8.2	28.9	7.4	78.9	8.3	23.9	7.5	75.4	44.6154	64.7	4.1	2.42604	60	87.9		87.9	0.682594	260	0.91
			1	1	0	CP	63.8	1.7	63	1.73	21.8	130	75	32	7.3	4.9	1.3	70		12	5.6	1	72		5.25	9.65	1.15		8	96.4	7.8	35.3	7.3	71.6	8	19.8	7.3	84	48.5549	69	4.3	2.48555	66	86		86	0.767442	285	0.84
																																							82.7293
[truncated: 23 more columns]
